# Supplementary material for: Metabolomic Profiles of Mouse Tissues Reveal an Interplay between Aging and Energy Metabolism
Source: Metabolites. 2021 Dec 26;12(1):17. doi: 10.3390/metabo12010017 (PMC8779655; doi:10.3390/metabo12010017)
Supplement: Supplementary file 1 [file metabolites-12-00017-s001.zip]

Archive with 1 entries (1 files):
- metabolites-1521528-supplementary_QZ_TM.pdf
